# Supplementary material for: Application of the Ridden Horse Pain Ethogram to Horses Competing at the Hickstead-Rotterdam Grand Prix Challenge and the British Dressage Grand Prix National Championship 2020 and Comparison with World Cup Grand Prix Competitions
Source: Animals (Basel). 2021 Jun 18;11(6):1820. doi: 10.3390/ani11061820 (PMC8235099; doi:10.3390/ani11061820)
Supplement: Supplementary file 1 [file animals-11-01820-s001.zip]

Archive with 1 entries (1 files):
- animals-1211651-supplementary.pdf
